# Supplementary material for: Labile Heme and Heme Oxygenase-1 Maintain Tumor-Permissive Niche for Endometriosis-Associated Ovarian Cancer
Source: Cancers (Basel). 2022 Apr 29;14(9):2242. doi: 10.3390/cancers14092242 (PMC9105072; doi:10.3390/cancers14092242)
Supplement: Supplementary file 1 [file cancers-14-02242-s001.zip]

Archive with 1 entries (1 files):
- cancers-1641564-supplementary.pdf
